# Supplementary material for: Comparative metagenomic and metatranscriptomic analyses reveal the breed effect on the rumen microbiome and its associations with feed efficiency in beef cattle
Source: Microbiome. 2019 Jan 14;7:6. doi: 10.1186/s40168-019-0618-5 (PMC6332916; doi:10.1186/s40168-019-0618-5)
Supplement: Supplementary file 1 — Table S1. Rumen microbial compositional profiles among three beef breeds. (XLSX 50 kb) [file 40168_2019_618_MOESM1_ESM.xlsx]

## Sheet: S4.1
Taxonomic level	Classification	Relative abundance
		Overal		ANG		CHAR		HYB		P value
		mean	SEM	mean	SEM	mean	SEM	mean	SEM
Bacteria
phylum	Bacteroidetes	0.26315	0.0133901	0.257486	0.0157915	0.331079	0.0281804	0.200885	0.00858148	5.73e-05
Genus	Prevotella	0.118173	0.00940596	0.119462	0.0106869	0.161276	0.0206317	0.073781	0.00603426	4.49e-05
Genus	Unclassified Bacteroidales	0.0604772	0.00290016	0.0560678	0.00372667	0.0746983	0.00626103	0.0506654	0.0021857	0.00109
Genus	Unclassified Prevotellaceae	0.0184585	0.00114197	0.0177717	0.00142536	0.0237094	0.00235972	0.0138944	0.00118336	0.000546
Genus	Unnamed Bacteroidales	0.0133915	0.000823882	0.012398	0.00147472	0.0144607	0.00170724	0.0133158	0.00107177	NS
Genus	Unclassified Bacteroidetes	0.0106228	0.000721529	0.00947156	0.00122529	0.00943275	0.000684554	0.0129641	0.00154127	NS
Genus	Unnamed S24-7	0.0102739	0.00124426	0.0106887	0.00205109	0.0130411	0.00271071	0.00709181	0.00134204	NS
Genus	Unnamed RF16	0.00832996	0.000997175	0.00899525	0.00192445	0.0118687	0.0017375	0.00412588	0.000762799	0.00134
Genus	Unnamed BS11	0.00550283	0.0016399	0.0044755	0.00164322	0.00498119	0.00270889	0.00705181	0.00387199	NS
Genus	YRC22	0.00486669	0.000445764	0.0053625	0.000814947	0.00567881	0.000890199	0.00355875	0.000486656	NS
Genus	BF311	0.00308896	0.000653003	0.00182588	0.000428831	0.000855812	0.000318887	0.00658519	0.00157129	3.01e-05
Genus	Unnamed Prevotellaceae	0.00236487	0.000237154	0.0021735	0.000440824	0.00200531	0.000340071	0.00291581	0.000432904	NS
Genus	CF231	0.00137142	0.000113484	0.00134275	0.000217899	0.00150156	0.000236391	0.00126994	0.000125809	NS
Genus	Unclassified Paraprevotellaceae	0.00120242	7.36203e-05	0.00104838	0.00010224	0.00107556	9.00514e-05	0.00148331	0.00015643	0.0175
Genus	Unnamed Paraprevotellaceae	0.00100356	0.000102536	0.00088025	9.88749e-05	0.000716437	8.98134e-05	0.001414	0.000251487	0.0042
Genus	Bacteroides	0.000292958	2.5439e-05	0.000271875	3.00477e-05	0.000386562	5.65999e-05	0.000220437	3.18176e-05	0.0209
Genus	Unclassified Bacteroidaceae	0.000111687	1.68718e-05	0.000124875	2.54769e-05	6.325e-05	1.89751e-05	0.000146937	3.76271e-05	0.0472
phylum	Firmicutes	0.257398	0.00910801	0.27985	0.0172216	0.255058	0.0156876	0.237284	0.0132725	NS
Genus	Ruminococcus	0.0436367	0.00311621	0.0512507	0.00537826	0.0386633	0.00625404	0.0409962	0.00415498	NS
Genus	Unclassified Clostridiales	0.0396321	0.00166417	0.0394016	0.0025368	0.0371023	0.00273317	0.0423924	0.00334501	NS
Genus	Unclassified Lachnospiraceae	0.0311415	0.00227898	0.0378859	0.00543075	0.0333319	0.00259349	0.0222067	0.00198186	0.00436
Genus	Unclassified Ruminococcaceae	0.0247846	0.00162869	0.0282906	0.00263295	0.0251589	0.00353768	0.0209044	0.00191168	NS
Genus	Unnamed Ruminococcaceae	0.022993	0.00197162	0.0191468	0.0029215	0.0167671	0.00256541	0.0330651	0.00333023	0.00138
Genus	RFN20	0.00985354	0.00116726	0.00830669	0.00192525	0.0120653	0.00266	0.00918862	0.00122889	NS
Genus	Butyrivibrio	0.00886219	0.000734834	0.00780063	0.0011935	0.0060505	0.000593092	0.0127354	0.00130281	9.08e-05
Genus	Unclassified Veillonellaceae	0.00784327	0.000842336	0.00956612	0.00182493	0.00966912	0.00135439	0.00429456	0.000495113	0.0044
Genus	Unnamed Clostridiales	0.00626117	0.000767693	0.00396819	0.000363608	0.00353844	0.000511989	0.0112769	0.00161978	1.35e-06
Genus	Unclassified Firmicutes	0.00537506	0.000239937	0.00557838	0.000402907	0.00539656	0.000500607	0.00515025	0.000349366	NS
Genus	Oscillospira	0.00528023	0.000543383	0.00573556	0.000726132	0.0079895	0.0010257	0.00211562	0.000159185	1.47e-07
Genus	Succiniclasticum	0.0049436	0.000471449	0.00433362	0.000663746	0.00625888	0.0011247	0.00423831	0.000458769	NS
Genus	Unnamed Mogibacteriaceae	0.00403973	0.000271653	0.0042805	0.000526993	0.00481906	0.000463948	0.00301963	0.000294917	0.025
Genus	Shuttleworthia	0.003847	0.000719428	0.005284	0.00142915	0.004795	0.00140754	0.001462	0.000514569	0.00384
Genus	Moryella	0.00340052	0.0002461	0.00326037	0.000426216	0.00428306	0.000464554	0.00265813	0.000286119	0.0397
Genus	Lactobacillus	0.003209	0.000797589	0.00596656	0.00210537	0.00285038	0.0007534	0.000810062	0.000283592	0.000659
Genus	Mogibacterium	0.00314962	0.000281868	0.00341487	0.000513294	0.004024	0.000557648	0.00201	0.00017361	0.00438
Genus	Selenomonas	0.00279008	0.000323507	0.00278031	0.000535697	0.00341363	0.000757794	0.00217631	0.000267418	NS
Genus	Unclassified Clostridia	0.002585	0.000134212	0.00274894	0.000261526	0.00258306	0.000257221	0.002423	0.000176695	NS
Genus	Unnamed Veillonellaceae	0.00211785	0.000260776	0.00248512	0.000641192	0.00237331	0.000369843	0.00149513	0.00022832	NS
Genus	Clostridium	0.00152621	0.000299899	0.00191788	0.00078142	0.000772312	0.000238637	0.00188844	0.000347854	NS
Genus	Coprococcus	0.00124115	0.000275561	0.00202406	0.000792742	0.00087875	0.000118652	0.000820625	9.92543e-05	NS
Genus	Roseburia	0.00123738	0.000313719	0.00186406	0.000786071	0.00157388	0.000452805	0.000274188	8.13778e-05	0.00295
Genus	Unnamed Christensenellaceae	0.00104208	0.000195366	0.00071775	8.01386e-05	0.00081	8.8613e-05	0.0015985	0.000559697	NS
Genus	Unnamed Lachnospiraceae	0.00101927	5.12415e-05	0.001111	9.4241e-05	0.000907062	9.56888e-05	0.00103975	7.22187e-05	NS
Genus	Anaerostipes	0.000852437	0.000324607	0.00165156	0.000951008	0.000576625	0.00013543	0.000329125	4.25905e-05	NS
Genus	Unclassified Erysipelotrichaceae	0.000805583	8.21208e-05	0.000826562	0.000145525	0.00101606	0.000182412	0.000574125	4.88493e-05	NS
Genus	Mitsuokella	0.000728563	0.000175112	0.00116781	0.000464305	0.000730063	0.000198379	0.000287813	8.65764e-05	0.0244
Genus	p-75-a5	0.000632688	6.50105e-05	0.000728375	0.000113757	0.00075475	0.000120204	0.000414938	8.70254e-05	0.0352
Genus	Pseudobutyrivibrio	0.000593208	7.46631e-05	0.000343187	5.99813e-05	0.000356625	6.86294e-05	0.00107981	0.00014286	8.13e-07
Genus	Anaerovibrio	0.000576896	9.59759e-05	0.000459312	8.69261e-05	0.000638313	0.000117793	0.000633063	0.000252532	NS
Genus	Unclassified Clostridiaceae	0.000524458	0.000298773	0.00117563	0.00086745	0.000110938	6.77829e-05	0.000286812	0.000196455	NS
Genus	Unclassified Mogibacteriaceae	0.000517542	3.47596e-05	0.000514125	5.90291e-05	0.000639125	5.9694e-05	0.000399375	4.89121e-05	0.0166
Genus	Unnamed Erysipelotrichaceae	0.000407187	4.31589e-05	0.000415625	5.11102e-05	0.000484437	9.03569e-05	0.0003215	7.64236e-05	NS
Genus	Streptococcus	0.000396396	0.000107769	0.000384625	0.000215466	0.000474375	0.000205253	0.000330187	0.000141108	NS
Genus	L7A E11	0.000211938	2.69563e-05	0.000158437	2.58447e-05	0.00019075	2.29295e-05	0.000286625	7.10218e-05	NS
Genus	Schwartzia	0.000202812	2.49798e-05	0.000220437	4.72413e-05	0.000258875	4.99702e-05	0.000129125	2.3335e-05	NS
Genus	Blautia	0.000131937	2.35966e-05	6.24375e-05	9.59035e-06	8.48125e-05	1.82917e-05	0.000248562	5.85709e-05	0.000276
Genus	Catonella	0.000128313	1.57536e-05	9.60625e-05	1.21056e-05	8.45e-05	1.52132e-05	0.000204375	3.70387e-05	0.00238
Genus	Unclassified Christensenellaceae	8.3375e-05	1.04123e-05	6.26875e-05	1.12549e-05	5.15e-05	7.17054e-06	0.000135938	2.36762e-05	0.000791
phylum	Spirochaetes	0.128051	0.00987546	0.123959	0.0151767	0.0824942	0.0113861	0.177699	0.0159043	8.78e-05
Genus	Treponema	0.112504	0.00948696	0.107231	0.0142899	0.0672605	0.0103902	0.16302	0.0150141	2.81e-05
Genus	Sphaerochaeta	0.00680813	0.000607109	0.00774825	0.000986569	0.0079915	0.000913444	0.00468462	0.0010973	0.0115
Genus	Unclassified Spirochaetes	0.00471802	0.00026307	0.00504381	0.000531834	0.00433012	0.000435197	0.00478012	0.000401155	NS
Genus	Unclassified Spirochaetaceae	0.00341904	0.000280124	0.00350894	0.000506971	0.00236381	0.000413454	0.00438437	0.000415634	0.00569
Genus	Unnamed Spirochaetaceae	0.000504458	6.7636e-05	0.000341125	8.83405e-05	0.00044	0.000105331	0.00073225	0.000136338	0.0394
phylum	Proteobacteria	0.110393	0.0154204	0.123318	0.0279049	0.13027	0.0273483	0.0775904	0.0244822	NS
Genus	Unnamed Succinivibrionaceae	0.0898219	0.0150205	0.103261	0.0265857	0.107647	0.0265719	0.0585574	0.0246888	NS
Genus	Succinivibrio	0.00296194	0.00075593	0.00372131	0.00127803	0.00459106	0.00176143	0.000573438	0.000199299	0.0275
Genus	Unclassified Proteobacteria	0.00251494	0.000213927	0.00209937	0.000301766	0.0020685	0.000311093	0.00337694	0.000409893	0.0136
Genus	Unclassified Gammaproteobacteria	0.00216225	0.000336392	0.00229562	0.000676221	0.00276031	0.000638934	0.00143081	0.000370794	NS
Genus	Desulfovibrio	0.00214798	0.00019205	0.001562	0.000195571	0.00166906	0.000176091	0.00321288	0.000404552	0.000168
Genus	Ruminobacter	0.0021234	0.000652163	0.00280588	0.00151009	0.00244619	0.00116526	0.00111813	0.0005044	NS
Genus	Unclassified Aeromonadales	0.00159435	0.000283342	0.00175556	0.00043195	0.00221881	0.000595446	0.000808688	0.000380315	0.0223
Genus	Unnamed GMD14H09	0.00135042	0.000171938	0.000989312	0.000228181	0.00107531	0.000265041	0.00198663	0.0003389	NS
Genus	Unclassified Deltaproteobacteria	0.00110931	0.000121407	0.000885125	0.000171908	0.000911437	0.000164902	0.00153137	0.000252925	NS
Genus	Unclassified Alphaproteobacteria	0.00094575	9.51447e-05	0.000797063	0.000175735	0.000925062	0.000171745	0.00111512	0.000145943	NS
Genus	Desulfobulbus	0.000883333	8.28685e-05	0.000844625	9.24578e-05	0.00114156	0.000156144	0.000663812	0.00015448	0.0192
Genus	Unnamed RF32	0.000882354	0.000116318	0.000612687	9.00947e-05	0.000718375	0.000114246	0.001316	0.000294676	NS
Genus	Unclassified Succinivibrionaceae	0.000478229	0.000154577	0.000416625	0.000303111	0.00063675	0.000325301	0.000381313	0.000156054	NS
Genus	Unnamed Rickettsiales	0.000352896	5.13254e-05	0.0003215	8.74014e-05	0.00044975	0.000105394	0.000287437	7.09843e-05	NS
Genus	Unclassified Betaproteobacteria	0.000190896	2.41051e-05	0.000147188	2.35657e-05	0.000251562	6.14971e-05	0.000173937	2.70705e-05	NS
Genus	Unnamed Alphaproteobacteria	0.000115792	2.59414e-05	0.000135375	6.06251e-05	7.48125e-05	2.39801e-05	0.000137187	4.3673e-05	NS
Genus	Unclassified Desulfovibrionaceae	0.000109125	1.4891e-05	7.9125e-05	1.00415e-05	8.39375e-05	9.37882e-06	0.000164313	3.98777e-05	0.00739
Phylum	Fibrobacteres	0.0660358	0.00714735	0.0464059	0.00822416	0.052005	0.0115722	0.0996965	0.0128177	0.00532
Genus	Fibrobacter	0.0601086	0.00643166	0.0429734	0.0077446	0.0474537	0.0104315	0.0898987	0.0114295	0.00614
Genus	Unclassified Fibrobacteraceae	0.00550029	0.00109631	0.00308875	0.00074272	0.00423163	0.0013552	0.0091805	0.00274073	0.04
Genus	Unclassified Fibrobacterales	0.000284292	3.61653e-05	0.000240062	5.30005e-05	0.000220937	6.73912e-05	0.000391875	6.14353e-05	NS
phylum	Verrucomicrobia	0.0172615	0.00173485	0.0145607	0.0018533	0.0135531	0.00181901	0.0236709	0.00417202	0.0159
Genus	Unnamed RFP12	0.00976217	0.000752228	0.0101921	0.00160042	0.00940288	0.00125532	0.0096915	0.00107728	NS
Genus	Unnamed WCHB1-25-25	0.00329062	0.000397846	0.00296356	0.000657156	0.002366	0.000560174	0.00454231	0.000757378	NS
Genus	Unnamed HA64	0.00277656	0.00113026	0.000553062	0.000120309	0.000797688	0.000181231	0.00697894	0.00319267	0.00136
Genus	Unclassified WCHB1-41	0.000666	6.70539e-05	0.000483937	9.40682e-05	0.000511125	9.66106e-05	0.00100294	0.000112715	0.0023
Genus	Unclassified Opitutae	0.000328833	8.63634e-05	0.000109	2.3959e-05	0.000175063	4.11449e-05	0.000702437	0.000231821	0.00217
Genus	Unclassified Verrucomicrobia	0.000320542	3.87215e-05	0.00019575	3.81395e-05	0.0002245	3.91128e-05	0.000541375	7.8773e-05	0.000244
Genus	Unclassified Verruco-5	6.89167e-05	9.46816e-06	3.93125e-05	8.3135e-06	4.68125e-05	9.09955e-06	0.000120625	2.05306e-05	0.000146
phylum	Actinobacteria	0.0147757	0.00132896	0.0134358	0.00225828	0.0168949	0.00282577	0.0139963	0.00174852	NS
Genus	Unnamed Coriobacteriaceae	0.00474344	0.000376576	0.00448131	0.000346267	0.00579119	0.000938776	0.00395781	0.000461404	NS
Genus	Unclassified Coriobacteriaceae	0.00444617	0.000323615	0.00363606	0.00024334	0.00447663	0.000524804	0.00522581	0.000751972	NS
Genus	Atopobium	0.00195598	0.000214127	0.00159619	0.000257892	0.00232019	0.000506173	0.00195156	0.000301328	NS
Genus	Unclassified Actinobacteria	0.00109679	8.88072e-05	0.000817437	6.37372e-05	0.00102925	0.000167949	0.00144369	0.000168335	0.00706
Genus	Unclassified Actinomycetales	0.000153313	3.09047e-05	9.28125e-05	1.18562e-05	0.000131562	2.25028e-05	0.000235563	8.72035e-05	NS
Genus	Adlercreutzia	9.15625e-05	1.0235e-05	8.05625e-05	1.82738e-05	5.56875e-05	8.55702e-06	0.000138437	1.83628e-05	0.000761
phylum	Lentisphaerae	0.00843937	0.00122311	0.00775931	0.00252406	0.00443087	0.00123754	0.0131279	0.00189536	0.00397
Genus	Unnamed Victivallaceae	0.00795015	0.00116298	0.00739112	0.00243221	0.00409044	0.00116203	0.0123689	0.00176978	0.00378
Genus	Unnamed R4-45B	0.000288646	5.09382e-05	0.000190563	5.13213e-05	0.000202	7.74199e-05	0.000473375	0.000111111	0.0271
Genus	Unclassified Lentisphaeria	0.000141292	2.05552e-05	0.000135937	4.20458e-05	9.39375e-05	2.39808e-05	0.000194	3.59461e-05	NS
phylum	Synergistetes	0.00490262	0.000418267	0.00492069	0.000820199	0.00675825	0.000655669	0.00302894	0.00027973	0.000449
Genus	Pyramidobacter	0.00371221	0.000333037	0.00371138	0.00065122	0.00495275	0.000587311	0.0024725	0.000261745	0.00708
Genus	TG5	0.000742354	8.65843e-05	0.000684875	0.000131098	0.00116387	0.000161551	0.000378312	7.92746e-05	0.000166
phylum	Tenericutes	0.00276679	0.000483991	0.002645	0.000887644	0.0012795	0.000349574	0.00437587	0.000985261	0.00243
Genus	Unnamed RF39	0.00150815	0.000223987	0.00122756	0.000175225	0.00075575	0.000159673	0.00254112	0.000548886	0.000356
Genus	Anaeroplasma	0.00114681	0.00036854	0.00134775	0.000938147	0.000475125	0.000278715	0.00161756	0.000520938	NS
phylum	Cyanobacteria	0.00248581	0.000251072	0.00266338	0.000463507	0.00261525	0.000445139	0.00217881	0.000412384	NS
Genus	Unnamed YS2	0.00236992	0.000249105	0.00250806	0.000458346	0.00257519	0.000441093	0.0020265	0.000408306	NS
phylum	Elusimicrobia	0.00197633	0.000236484	0.00199463	0.000382584	0.00210475	0.000488272	0.00182962	0.000371961	NS
Genus	Unnamed Elusimicrobiaceae	0.00144227	0.000206939	0.001537	0.000303733	0.00140031	0.000415193	0.0013895	0.000370137	NS
Genus	Unnamed Endomicrobia	0.000417813	0.00010636	0.00029475	9.09408e-05	0.000604375	0.000255238	0.000354312	0.000171234	NS
phylum	Chloroflexi	0.00126258	0.000251875	0.000347875	9.51129e-05	0.000371125	4.93335e-05	0.00306875	0.000508549	5.69e-10
Genus	SHD-231	0.00110985	0.000226444	0.000300313	8.74079e-05	0.000313	4.39767e-05	0.00271625	0.000463005	1.12e-09
Genus	Unclassified Anaerolineae	9.26042e-05	1.62914e-05	3.00625e-05	6.82671e-06	3.68125e-05	5.57242e-06	0.000210937	3.18651e-05	2.78e-09
Genus	Unclassified Chloroflexi	2.60208e-05	6.10266e-06	3.875e-06	6.82367e-07	5.3125e-06	1.18223e-06	6.8875e-05	1.28257e-05	2.19e-09
phylum	Planctomycetes	0.00116419	8.5367e-05	0.000972875	0.000122069	0.00116719	0.000158358	0.0013525	0.000154013	NS
Genus	Unnamed Pirellulaceae	0.00110492	8.17673e-05	0.000928	0.000118617	0.00111431	0.000153043	0.00127244	0.000146259	NS
phylum	WPS-2	0.000469979	0.000208628	0.000218687	0.000144495	0.00032475	0.000270812	0.0008665	0.000546648	NS
Archaea
Species	Methanobrevibacter ruminantium	0.275833	0.0182391	0.284977	0.0370791	0.296857	0.0318008	0.245666	0.0254006	NS
Species	Unclassified Methanomassiliicoccaceae (MCC)	0.195327	0.0111872	0.196623	0.020393	0.190286	0.0192719	0.199072	0.0196577	NS
Species	Group12 sp. ISO4-H5 (MCC-affiliated)	0.110535	0.0120098	0.0711138	0.0101189	0.0772065	0.0105668	0.183285	0.0247239	1.96e-05
Species	Methanobrevibacter gottschalkii	0.102248	0.0108789	0.0913668	0.0163095	0.123588	0.0235783	0.0917889	0.0156532	NS
Species	Unclassified Group11 (MCC-affiliated)	0.0723852	0.00742688	0.0850181	0.0108723	0.0846901	0.0108668	0.0474475	0.0148325	0.00646
Species	Unclassified Methanobrevibacter	0.0587281	0.00321404	0.0588383	0.00466292	0.0685933	0.00694746	0.0487526	0.00373756	0.0392
Species	Methanobrevibacter boviskoreani	0.0319576	0.0132819	0.0675299	0.0357014	0.0233775	0.0154549	0.00496544	0.00263624	NS
Species	Candidatus Methanomethylophilus alvus	0.0308065	0.00319213	0.0352741	0.00457625	0.0357421	0.00466294	0.0214032	0.00665198	0.0114
Species	Methanobrevibacter smithii	0.0280082	0.00168056	0.0278591	0.00220133	0.0312089	0.00387052	0.0249565	0.00232729	NS
Species	Unclassified Methanobacteriaceae	0.0204766	0.00151285	0.0228701	0.0031936	0.0222282	0.00206482	0.0163316	0.00230641	NS
Species	Group11 sp. BRNA1 (MCC-affiliated)	0.015003	0.00434527	0.00541606	0.00129423	0.00631719	0.0020823	0.0332757	0.0117498	0.000574
Species	Methanosphaera sp. ISO3-F5	0.0130313	0.000813609	0.0118656	0.00121962	0.00993575	0.00081605	0.0172926	0.00145912	0.000332
Species	Group8 sp. WGK1 (MCC-affiliated)	0.0123055	0.0017156	0.00960287	0.00183501	0.00815781	0.00134	0.0191557	0.00421209	NS
Species	Group9 sp. ISO4-G1 (MCC-affiliated)	0.0117217	0.00231221	0.0143156	0.00561056	0.00920525	0.00281137	0.0116442	0.00316261	NS
Species	Group10 sp. (MCC-affiliated)	0.0041674	0.0015843	0.001686	0.000272359	0.00155006	0.000253349	0.00926613	0.00456677	0.00547
Species	Unclassified Methanosphaera	0.00412787	0.000404516	0.00479538	0.000981538	0.00299762	0.000498682	0.00459063	0.000443744	NS
Species	Group11 sp. ISO4-G11 (MCC-affiliated)	0.00392406	0.00132234	0.000290875	0.000186629	9.28125e-05	6.81417e-05	0.0113885	0.00329002	2.56e-06
Species	Unclassified Euryarchaeota	0.00351708	0.00023163	0.00343581	0.000315807	0.00266225	0.000181646	0.00445319	0.000513836	0.0042
Species	Group4 sp. MpT1 (MCC-affiliated)	0.00176358	0.000200908	0.00218119	0.000462791	0.00190944	0.000293771	0.00120013	0.000211501	NS
Species	Methanimicrococcus blatticola	0.00134156	0.000354197	0.00179275	0.000519856	0.000932437	0.000294399	0.0012995	0.000893037	NS
Species	Methanobrevibacter oralis	0.000612313	6.53734e-05	0.000505438	9.99039e-05	0.000545	0.000109254	0.0007865	0.000123163	NS
Species	Unclassified Methanosarcinaceae	0.000589042	0.000157652	0.000882125	0.000259743	0.000321375	9.66819e-05	0.000563625	0.000382451	NS
Species	Group3b sp. (MCC-affiliated)	0.000403333	4.96254e-05	0.000422938	9.606e-05	0.000531625	8.12925e-05	0.000255437	6.87902e-05	0.0288
Species	Methanosphaera sp. A4	0.000188333	4.30724e-05	0.000198375	9.37096e-05	0.000186563	7.17896e-05	0.000180063	5.9097e-05	NS
Note: P values were calculated based on arcsine square root transformed relative abundances among breeds using ANOVA , and NS represents not significant with P value not less than 0.05.
