# Supplementary material for: Comparative metagenomic and metatranscriptomic analyses reveal the breed effect on the rumen microbiome and its associations with feed efficiency in beef cattle
Source: Microbiome. 2019 Jan 14;7:6. doi: 10.1186/s40168-019-0618-5 (PMC6332916; doi:10.1186/s40168-019-0618-5)
Supplement: Supplementary file 2 — Table S2. Comparisons of alpha-diversity indices among three beef breeds. (XLSX 38 kb) [file 40168_2019_618_MOESM2_ESM.xlsx]

## Sheet: Sheet1
Index	Bacteria (mean ± SEM)						Archaea (mean ± SEM)
	Overall	ANG	CHY	HYB	P values		Overal	HYB	ANG	CHY	P values
Richness
Chao1	340.31 ± 9.60	327.34 ± 12.28	323.28 ± 10.25	370.31 ± 22.82	0.34		25.39 ± 0.59	24.74 ± 0.80	25.06 ± 0.80	26.35 ± 1.40	0.81
Evenness
Shannon evenness	0.57 ± 0.00	0.57 ± 0.01	0.57 ± 0.01	0.56 ± 0.01	0.09		0.64 ± 0.01	0.65 ± 0.01	0.64 ± 0.01	0.64 ± 0.01	0.65
Simpson evenness	0.05 ± 0.00	0.05 ± 0.00	0.05 ± 0.00	0.04 ± 0.00	0.24		0.23 ± 0.01	0.24 ± 0.01	0.23 ± 0.01	0.23 ± 0.01	0.68
Diversity
Shannon	3.15 ± 0.03	3.17 ± 0.04	3.17 ± 0.06	3.11 ± 0.05	0.41		2.02 ± 0.02	2.06 ± 0.03	1.99 ± 0.05	2.01 ± 0.04	0.4
Inverse Simpson	12.27 ± 0.45	12.52 ± 0.66	12.43 ± 0.94	11.85 ± 0.74	0.86		5.37 ± 0.17	5.58 ± 0.23	5.20 ± 0.35	5.33 ± 0.29	0.53
Good’s coverage	>99%	>99%	>99%	>99%			>99%	>99%	>99%	>99%
